# Supplementary material for: Identification of renal cyst cells of type I Nephronophthisis by single-nucleus RNA sequencing
Source: Front Cell Dev Biol. 2023 Jul 31;11:1192935. doi: 10.3389/fcell.2023.1192935 (PMC10423821; doi:10.3389/fcell.2023.1192935)
Supplement: Supplementary file 1 [file DataSheet3.ZIP]

Archive with 14 entries (13 files):
- Gene Ontology (GO) analysis of the upregulated genes in each cluster/
- Gene Ontology (GO) analysis of the upregulated genes in each cluster/Cluster_ATL.P.barplot.pdf
- Gene Ontology (GO) analysis of the upregulated genes in each cluster/Cluster_CDIC-A.P.barplot.pdf
- Gene Ontology (GO) analysis of the upregulated genes in each cluster/Cluster_CDPC.P.barplot.pdf
- Gene Ontology (GO) analysis of the upregulated genes in each cluster/Cluster_DCT1.P.barplot.pdf
- Gene Ontology (GO) analysis of the upregulated genes in each cluster/Cluster_DCT2.P.barplot.pdf
- Gene Ontology (GO) analysis of the upregulated genes in each cluster/Cluster_DCT3.P.barplot.pdf
- Gene Ontology (GO) analysis of the upregulated genes in each cluster/Cluster_DTL.P.barplot.pdf
- Gene Ontology (GO) analysis of the upregulated genes in each cluster/Cluster_ENDO.P.barplot.pdf
- Gene Ontology (GO) analysis of the upregulated genes in each cluster/Cluster_MACRO.P.barplot.pdf
- Gene Ontology (GO) analysis of the upregulated genes in each cluster/Cluster_MES.P.barplot.pdf
- Gene Ontology (GO) analysis of the upregulated genes in each cluster/Cluster_PODO.P.barplot.pdf
- Gene Ontology (GO) analysis of the upregulated genes in each cluster/Cluster_PT.P.barplot.pdf
- Gene Ontology (GO) analysis of the upregulated genes in each cluster/Cluster_TAL.P.barplot.pdf
